# Supplementary material for: KRAS and BRAF Mutations as Prognostic and Predictive Biomarkers for Standard Chemotherapy Response in Metastatic Colorectal Cancer: A Single Institutional Study
Source: Cells. 2020 Jan 15;9(1):219. doi: 10.3390/cells9010219 (PMC7016634; doi:10.3390/cells9010219)
Supplement: Supplementary file 1 [file cells-09-00219-s001.zip]

Archive with 9 entries (8 files):
- cells-680172. supplementary/
- cells-680172. supplementary/Figure 1.jpg
- cells-680172. supplementary/Figure 2.jpg
- cells-680172. supplementary/Figure supplementary 1.jpg
- cells-680172. supplementary/Table 1. Clinicopathological characteristics descriptive.docx
- cells-680172. supplementary/Table 2. Crosstab todos pacientes mutvswt.docx
- cells-680172. supplementary/Table 3. BRAF COX sin biologico.docx
- cells-680172. supplementary/Table 4. Treatment response sinbiolog.docx
- cells-680172. supplementary/Table supplementary 1.docx
